# Supplementary material for: Bio-Inspired Polymeric Solid Lipid Nanoparticles for siRNA Delivery: Cytotoxicity and Cellular Uptake In Vitro
Source: Polymers (Basel). 2024 Nov 24;16(23):3265. doi: 10.3390/polym16233265 (PMC11644305; doi:10.3390/polym16233265)
Supplement: Supplementary file 1 [file polymers-16-03265-s001.zip]

Archive with 1 entries (1 files):
- polymers-3293488-supplementary.pdf
